# Supplementary material for: Food Consumption and Dietary Patterns of Local Adults Living on the Tibetan Plateau: Results from 14 Countries along the Yarlung Tsangpo River
Source: Nutrients. 2021 Jul 17;13(7):2444. doi: 10.3390/nu13072444 (PMC8308694; doi:10.3390/nu13072444)
Supplement: Supplementary file 1 [file nutrients-13-02444-s001.zip]

Archive with 1 entries (1 files):
- nutrients-1277630-supplementary.pdf
